# Supplementary material for: Heterogeneity of miRNA expression in localized prostate cancer with clinicopathological correlations
Source: PLoS One. 2017 Jun 19;12(6):e0179113. doi: 10.1371/journal.pone.0179113 (PMC5476257; doi:10.1371/journal.pone.0179113)
Supplement: S1 Dataset — (XLSX) [file pone.0179113.s004.xlsx]

## Sheet: Ark1
TMA	miRNA 125b					miRNA 126					miRNA 143					miRNA 145					miRNA 21					miRNA 34a
	Core 1	Core2	Core3	Core4		Core 1	Core2	Core3	Core4		Core 1	Core2	Core3	Core4		Core 1	Core2	Core3	Core4		Core 1	Core2	Core3	Core4		Core 1	Core2	Core3	Core4
TMA1	3.52296e-05	1.52023e-05	6.56212e-05			0.000305008	0.000608487	0.000297143			0.119835	0.227729	0.101698			0.352057	0.413506	0.286843			0.0290241	0.0586042	0.0156991			0.0210112	0.0374777	0.0355361
	0.000392227	0.000108665				0.000745784	0.000198534				0.10149	0.222115				0.259428	0.41163				0.0474471	0.0201554				0.10757	0.0863495
	0.000134973	0.000151748	3.17742e-05			0.000414357	0.000330965	0.000241332			0.0333644	0.0379873	0.0615578			0.167335	0.143955	0.157466			0.022252	0.0243043	0.025839			0.0332087	0.0355414	0.0316715
	0.000124558	6.53465e-05	0.000158058	0.000215193		6.5485e-05	3.50334e-05	0.000218189	0.000130091		0.0196139	0.013725	0.0119337	0.0339039		0.13072	0.0537546	0.0494388	0.146246		0.0158303	0.0203251	0.0151557	0.0282078		0.0200138	0.0536511	0.0416557	0.040973
	2.02412e-05		2.63277e-05			4.01883e-05		3.3007e-05			0.0490167		0.0211982			0.107856		0.071501			0.0449148		0.0268229			0.040946		0.0476633
TMA2	9.03525e-05	0.000168255				0.00105475	0.00155479				0.0124599	0.0526485				0.0434014	0.119757				0.0206754	0.02118				0.0117987	0.00536865
	0.000191821	0.000390547	9.06104e-05			0.000485497	0.00110758	0.00792953			0.0545969	0.0581234	0.0744524			0.110818	0.139194	0.231559			0.00333467	0.0231878	0.00104357			0.0194606	0.0214073	0.031423
	0.00092063	0.00025658	0.000736498			0.00252574	0.00354349	0.00296478			0.118448	0.110586	0.159065			0.182515	0.181469	0.281721			0.11809	0.0382982	0.12518			0.0826264	0.106875	0.124112
	0.000552782	0.0010233	0.000175723	0.00024259		0.00142847	0.00226888	0.00150491	0.00104113		0.0286731	0.0277185	0.0311924	0.0295568		0.0806478	0.0997702	0.0955859	0.0804033		0.0217163	0.0289528	0.124907	0.0356173		0.0509197	0.103932	0.094289	0.0623819
	0.000176523	8.14966e-05	0.000471215			0.00115096	0.00175234	0.00222834			0.0355818	0.0197314	0.0972166			0.120948	0.0582466	0.127459			0.0282237	0.031361	0.0507843			0.0509808	0.0757583	0.0367385
	0.00106416	0.000253197	0.000149185			0.00360095	0.000606805	0.00131599			0.0431806	0.0291061	0.0452255			0.0916967	0.0842301	0.173502			0.0458437	0.0254353	0.0259916			0.12466	0.0957093	0.0785135
	0.000236129	0.000587909	0.000370006			0.000982014	0.00317216	0.00137149			0.0123001	0.0356676	0.0463645			0.0616145	0.0790177	0.0748294			0.0224538	0.0920159	0.0153961			0.0888758	0.107326	0.0496153
TMA3	0.000139091	0.000192935					0.000252328					0.0750738					0.302548				0.0243588	0.0669111					0.0388838
	0.000272112	8.28704e-05	0.000276976	0.000101925		0.000114813	2.83116e-06	0.000105032	0.00126202		0.0243313	0.031148	0.0707913	0.0852838		0.127027	0.191664	0.0789618	0.141412		0.0233901	0.0222913	0.00250405	0.0141118		0.0276711	0.0271404	0.134949	0.0730773
	0	6.64035e-05	0.000212432	8.69133e-05		8.07665e-05	0.000219456	0.000199526	5.89269e-05		0.00426463	0.0119776	0.0120108	0.0214513		0.0754192	0.0831824	0.104565	0.134339		0.0113393	0.0207445	0.0269083	0.0176862		0.0256526	0.0347753	0.0325661	0.0258292
	0.00126312	0.000326999				0.00137498	0.00130933				0.0441745	0.0276798				0.0951207	0.107598				0.0312645	0.0292503				0.10559	0.090892
	0.000283858	0.000219875	0.000468061	0.00019631		0.000142998	0.000244799	0.00085568	0.000189365		0.00566286	0.0270976	0.0305445	0.00773943		0.0363402	0.0777965	0.0938368	0.0498882		0.01197	0.0142432	0.0147418	0.0131982		0.0438455	0.048407	0.0327645	0.0423709
	0.00104786	0.000571605	0.00023223	0.000513806		3.18772e-05	0.000879701	9.53268e-05	0.00099864		0.08168	0.0441162	0.0428434	0.0488569		0.310812	0.0991156	0.120639	0.154736		0.0485288	0.0234844	0.0225788	0.0315128		0.035417	0.0921206	0.051375	0.0601497
	0.000310666	1.97602e-05	0.000158438	0.00020727		0.000951144	0.000157657		0		0.0636251	0.0834623	0.0343822	0.0461725		0.0987464	0.0951728	0.105364	0.139031		0.0295403	0.0135743	0.0210698	0.0213824		0.0701997	0.0521386	0.0425841	0.0626398
	0.000138608	0.000165636				0.000287971	0.00011063				0.0507276	0.0347847				0.158585	0.117731				0.0305398	0.0275639				0.0634272	0.0614463
	2.92496e-05	8.80718e-05	0.000185178	0.000220434		5.52179e-05	0.000109701	0.00126188	0.000269895		0.0214721	0.0248903	0.0340696	0.0329061		0.117853	0.127858	0.128553	0.115366		0.0240243	0.020268	0.033186	0.0255977		0.054199	0.0305406	0.0613709	0.069239
	4.81239e-05	6.55836e-05				0.000833223	0.000367596				0.0548616	0.0324547				0.14157	0.120997				0.0166793	0.0185827				0.0365772	0.028103
	0.000231954	8.24051e-05	0.000428418	0.000387932		0.000234182	5.64752e-05	0.000203844	0.000149945		0.0597097	0.0186777	0.0192245	0.0292358		0.236489	0.121271	0.149409	0.187323		0.0324296	0.0146495	0.0178507	0.0237746		0.0408492	0.0414838	0.0366678	0.0415796
	0.000316162	0.000311662	0.000179654	0.000346482		0.000332082	0.000167593	0.000562961	0.000441929		0.0266144	0.067997	0.118412	0.0755816		0.158714	0.336786	0.172355	0.182267		0.032034	0.0937371	0.0397938	0.0288913		0.044049	0.0740462	0.0918789	0.0560793
TMA4	0.000228987	9.59476e-05	4.83787e-05	9.78778e-05		0.00151645	0.000379753	0.000396021	0.00163332			0.013893	0.049702	0.0521309		0.0659996	0.0318853	0.0465829	0.0300045		0.0693418	0.0189863	0.0284109	0.0357228		0.0646274	0.0203398	0.0237828	0.0142463
	6.71776e-06	4.2216e-06	1.06194e-05	1.54135e-05		0.000214355	8.61582e-06	0.000133887	3.94183e-05		0.0553703	0.0436763	0.0313672	0.0254908		0.0435897	0.0504445	0.0633902			0.0257773	0.0431041	0.0310414	0.0347424		0.0241219	0.0181617	0.0142935	0.0145545
	4.06929e-05	5.23701e-05				0.000756215	0.00104359				0.0747318	0.0463662				0.0981999	0.0910099				0.0471631	0.0455637				0.0200325	0.0484634
	5.95074e-06	2.60658e-05				7.20177e-05	0.000148343				0.0227083	0.0390056				0.0417743	0.0479415				0.0390522	0.0417373				0.0332242	0.0229048
	4.68754e-05	4.49834e-06				0.000528612	0.000595807				0.0477961	0.0295347				0.0705354	0.0426615				0.0228459	0.00461199				0.0707392	0.00909872
	3.11204e-05	2.39944e-05	1.1187e-05	0.00016682		0.000246366	0.000304367	0.000716427	0.00231734		0.0288046	0.0219822	0.0165994	0.0308393		0.0339121	0.0446769	0.0379761	0.0461673		0.0270142	0.0312034	0.0350401	0.0551437		0.0322734	0.0203444	0.0282291	0.0692337
	0.000537802	0.000159212	4.03094e-05			0.00443902	0.00392907	0.00276179			0.0881941	0.067879	0.0380124			0.124462	0.134247				0.0682149	0.0985636	0.0732526			0.0518745	0.190932	0.060908
	5.10847e-05	1.72787e-05	1.63237e-05			0.000126598	0.000197362	0.000342051			0.0463848	0.0184419	0.0658929			0.0455006	0.0283506	0.107819			0.0362549	0.0366679	0.034534			0.0307449	0.0255952	0.0213418
	0.000524338	3.09237e-05	1.23489e-05	8.41899e-06		0.00109328	0.000403493	8.60404e-05	0.00118393		0.02187	0.0256857	0.0178655	0.0456077		0.109845	0.0312246	0.0310545	0.0423071		0.0209901	0.028823	0.0158376	0.0151898			0.0770239	0.0159497	0.0142195
	0.000302077	0.000558426	8.27573e-05	0.000273622		0.00573775	0.00387048	0.00354645	0.00492829		0.0375979	0.0448757	0.0346572	0.048743		0.0418038	0.0682457	0.0294055	0.0520394		0.0444121	0.0164642	0.0432141	0.0522915		0.0591508	0.103778	0.0375732	0.030084
	0.0010025	0.000207923	0.000260035	0.000181353		0.00555002	0.00153676	0.00188792	0.00601854		0.1459	0.032392	0.0677829	0.0266403		0.137871	0.0444522	0.0814665	0.0470379		0.0550677	0.0677508	0.0512856	0.0665394		0.079387	0.0662568	0.0479641	0.0981122
TMA5	0.000539751	6.74095e-05	7.08139e-05			0.00148488	0.000335383	0.000660608			0.0401372	0.0601709	0.0846867			0.0541872	0.0931731	0.15584			0.0154955	0.0246516	0.0216133			0.0109371	0.00877268	0.00908127
	6.29289e-05	8.55956e-05	5.12987e-05			0.000416669	0.000174504				0.0588291	0.00635599	0.0470961			0.19576	0.0782874	0.0647116			0.0997106	0.0263578				0.00885937	0.00692744
	9.21344e-05	0.000122385	7.04589e-05	7.39167e-05		0.000282466	0.000399351		0.000114263		0.0135981	0.00460637	0.0353981	0.0144005		0.0248012	0.0452051	0.0579109	0.0366042		0.0165785	0.0130471	0.0294384	0.0124256		0.00670802	0.00464339		0.00521271
	3.12878e-05	0.000338301	1.02991e-05	4.89423e-05		5.31506e-05	5.23994e-05	0.000327032	0.000112889		0.00842738	0.000201965	0.0146708	0.0107064		0.0603357	0.0255675	0.131884	0.166123		0.0131767	0.00717349	0.0138985	0.00998997		0.00301078	5.19638e-05	0.00385594	0.00291979
	4.56082e-05	7.20885e-05	0.000147501	3.96912e-05		0.000729611	0.000759895	1.98621e-05	0.000213228		0.00493128	0.00771042	0.0043091	0.00846013		0.0352382	0.0526371	0.0372619	0.0765962		0.0293841	0.0184869	0.0146016	0.0192034		0.00596153	0.00542423	0.00343505	0.00384064
	0.000144556	0.000236372	0.000167398	0.000118183		0.000243826	0.000896183	0.000183176	0.000337908		0.0131689	0.0131686	0.00898539	0.0126017		0.0508784	0.0419341	0.0454134	0.0750253		0.0329272	0.027208	0.0186523	0.0146715		0.00676297	0.00733741	0.00368262	0.00519296
	9.1381e-05	0.000215763	6.22477e-05	5.96942e-05		0.000123585	0.000158236	9.62176e-05	0.000190881		0.00731484	0.0066181	0.0129376	0.00902826		0.0162588	0.0161193	0.0512265	0.0402232		0.0646471	0.0350333	0.013796	0.0278578		0.0197193	0.00452	0.00409041	0.0047824
	6.4285e-05	0.00014754	2.50876e-05			0.00017533	0.00192341	0.000332892			0.0111858	0.0182323	0.0203706			0.0143791	0.0468323	0.131632			0.0285089	0.0440708	0.0401305			0.00201571	0.00623533	0.00793941
	1.51671e-05	3.04564e-05	4.02722e-05	5.85362e-05		3.6267e-05	0.000164968	3.64866e-05	4.23059e-05		0.00237911	0.00305276	0.00442415	0.004295		0.0162825	0.0188875	0.0243313	0.0205924		0.0147517	0.02279	0.016858	0.0168619		0.00432925	0.0124434	0.00386254	0.0057631
	0.00012994			0.000126954		0.000539382			0.00076506		0.00751974			0.0117585		0.0304272			0.0262352		0.155784			0.0851705		0.00683447			0.011574
TMA6	0.000120422	0.000122633				0.000199677	5.55722e-05		4.51452e-05		0.0280043	0.0111144		0.00388926		0.104065	0.0488636		0.052838		0.0118953	0.0161971		0.0327234		0.00338109	0.00336193		0.00511131
	5.75318e-05	3.64618e-05	9.97953e-05	7.72973e-05		9.62384e-05	7.88802e-05	0.000132617	4.9547e-05		0.00698033	0.00973257	0.0082952	0.0138791		0.0298666	0.0476063	0.0362509	0.0517483		0.00494962	0.0071777	0.00771559	0.00787542		0.00602804	0.00391847	0.00689206	0.0116766
	0.000122804	8.95254e-05	5.63451e-05	3.85955e-05		0.000147077	5.21366e-05	2.25835e-05	5.44714e-06		0.0174223	0.00753806	0.00811808	0.00869621		0.0481786	0.0324981	0.0302485	0.0291173		0.0123102	0.0090221	0.00961521	0.0168694		0.0103804	0.00836796	0.00914134	0.00792548
	0.00031401	0.000134898	0.000178192	9.19057e-05		0.000914964	9.34483e-05	0.000187725	3.70672e-05		0.0873438	0.0525287	0.016478	0.0452922		0.21435	0.183254	0.0547052	0.103723		0.0199342	0.0154916	0.0178788	0.0313086		0.00391416	0.00204733	0.00777206	0.00890939
	3.54929e-05	9.03744e-05	0.000180914			0.000123995	0.000182256	0.000229506			0.0110771	0.0113466	0.0185473			0.0475009	0.0600373	0.0953196			0.0103135	0.00871617	0.0133392			0.00404322	0.00332319	0.00411856
