# Supplementary material for: Heterogeneity of miRNA expression in localized prostate cancer with clinicopathological correlations
Source: PLoS One. 2017 Jun 19;12(6):e0179113. doi: 10.1371/journal.pone.0179113 (PMC5476257; doi:10.1371/journal.pone.0179113)
Supplement: S2 Dataset — (XLSX) [file pone.0179113.s005.xlsx]

## Sheet: Alle
miRNA 125b					miRNA 126					miRNA 143					miRNA 145						miRNA 21					miRNA 34a
IB/TT					IB/TT					WB/TT					TB/TT						TB/TT					TB/TT
Core 1	Core2	Core3	Core4	NB	Core 1	Core2	Core3	Core4	NB	Core 1	Core2	Core3	Core4	NB	Core 1	Core2	Core3	Core4	Core5	NB	Core 1	Core2	Core3	Core4	NB	Core 1	Core2	Core3	Core4	NB
4.81239e-05	6.55836e-05			0.000528737	0.000833223	0.000367596			0.000528173	0.0548616	0.0324547			0.423068	0.14157	0.120997			0.18794	0.295336	0.0166793	0.0185827			0.0769626	0.0365772	0.028103			0.304015
9.03525e-05	0.000168255			7.91009e-05	0.00105475	0.00155479			0.00185187	0.0124599	0.0526485			0.159314	0.0434014	0.119757			0.0778279	0.103115	0.0206754	0.02118			0.0755646	0.0117987	0.00536865			0.323179
0.00106416	0.000253197	0.000149185		2.52433e-05	0.00360095	0.000606805	0.00131599		0.000582672	0.0431806	0.0291061	0.0452255		0.517791	0.0916967	0.0842301	0.173502		0.216627	0.264037	0.0458437	0.0254353	0.0259916		0.0654779	0.12466	0.0957093	0.0785135		0.109465
0.000552782	0.0010233	0.000175723	0.00024259	2.41524e-05	0.00142847	0.00226888	0.00150491	0.00104113	0.000220597	0.0286731	0.0277185	0.0311924	0.0295568	0.212397	0.0806478	0.0997702	0.0955859	0.0804033	0.122934	0.0782109	0.0217163	0.0289528	0.124907	0.0356173	0.0297639	0.0509197	0.103932	0.094289	0.0623819	0.316537
0.00092063	0.00025658	0.000736498		6.77751e-05	0.00252574	0.00354349	0.00296478		0.000592652	0.118448	0.110586	0.159065		0.24648	0.182515	0.181469	0.281721		0.172805	0.0835662	0.11809	0.0382982	0.12518		0.137008	0.0826264	0.106875	0.124112		0.125983
2.02412e-05		2.63277e-05		0.000363179	4.01883e-05		3.3007e-05		0.00095564	0.0490167		0.0211982		0.197406	0.107856		0.071501		0.26423	0.132257	0.0449148		0.0268229		0.0172809	0.040946		0.0476633		0.0903047
0.00104786	0.000571605	0.00023223	0.000513806		3.18772e-05	0.000879701	9.53268e-05	0.00099864	2.15231e-05	0.08168	0.0441162	0.0428434	0.0488569		0.310812	0.0991156	0.120639	0.154736	0.0865489	0.00746269	0.0485288	0.0234844	0.0225788	0.0315128	0.0404426	0.035417	0.0921206	0.051375	0.0601497	0.104183
0.000139091	0.000192935			0.000279006		0.000252328			0.00294126		0.0750738			0.301051		0.302548				0.15623	0.0243588	0.0669111			0.0407791		0.0388838			0.177479
0.000272112	8.28704e-05	0.000276976	0.000101925	0.00016344	0.000114813	2.83116e-06	0.000105032	0.00126202	0.00237368	0.0243313	0.031148	0.0707913	0.0852838	0.296541	0.127027	0.191664	0.0789618	0.141412	0.176439	0.174024	0.0233901	0.0222913	0.00250405	0.0141118	0.0591063	0.0276711	0.0271404	0.134949	0.0730773	0.274694
0.000124558	6.53465e-05	0.000158058	0.000215193	0.000162624	6.5485e-05	3.50334e-05	0.000218189	0.000130091	0.000300457	0.0196139	0.013725	0.0119337	0.0339039	0.315131	0.13072	0.0537546	0.0494388	0.146246	0.259798	0.0955107	0.0158303	0.0203251	0.0151557	0.0282078	0.0567673	0.0200138	0.0536511	0.0416557	0.040973	0.337581
3.52296e-05	1.52023e-05	6.56212e-05		4.52398e-05	0.000305008	0.000608487	0.000297143		0.000482393	0.119835	0.227729	0.101698		0.251093	0.352057	0.413506	0.286843		0.308204	0.113735	0.0290241	0.0586042	0.0156991		0.0869882	0.0210112	0.0374777	0.0355361		0.117054
0.000134973	0.000151748	3.17742e-05		0.000163221	0.000414357	0.000330965	0.000241332		0.000913784	0.0333644	0.0379873	0.0615578		0.327076	0.167335	0.143955	0.157466		0.132572	0.231001	0.022252	0.0243043	0.025839		0.0424268	0.0332087	0.0355414	0.0316715		0.352284
0.000392227	0.000108665			0.000120954	0.000745784	0.000198534			0.000286619	0.10149	0.222115			0.348672	0.259428	0.41163			0.154043	0.244394	0.0474471	0.0201554			0.0522871	0.10757	0.0863495			0.222685
2.92496e-05	8.80718e-05	0.000185178	0.000220434	3.08553e-05	5.52179e-05	0.000109701	0.00126188	0.000269895	0.000388736	0.0214721	0.0248903	0.0340696	0.0329061	0.066908	0.117853	0.127858	0.128553	0.115366	0.329967	0.0648515	0.0240243	0.020268	0.033186	0.0255977	0.0911465	0.054199	0.0305406	0.0613709	0.069239	0.175861
0.000191821	0.000390547	9.06104e-05		0.000251985	0.000485497	0.00110758	0.00792953		0.000579752	0.0545969	0.0581234	0.0744524		0.307518	0.110818	0.139194	0.231559		0.242858	0.224239	0.00333467	0.0231878	0.00104357		0.0652076	0.0194606	0.0214073	0.031423		0.292084
0.00126312	0.000326999			0.00095881	0.00137498	0.00130933			0.000357904	0.0441745	0.0276798			0.302607	0.0951207	0.107598			0.1866	0.248656	0.0312645	0.0292503			0.116859	0.10559	0.090892			0.186216
0.000236129	0.000587909	0.000370006		0.000257439	0.000982014	0.00317216	0.00137149		0.00093186	0.0123001	0.0356676	0.0463645		0.270252	0.0616145	0.0790177	0.0748294		0.103558	0.175143	0.0224538	0.0920159	0.0153961		0.0723053	0.0888758	0.107326	0.0496153		0.133562
0.000310666	1.97602e-05	0.000158438	0.00020727	2.04512e-05	0.000951144	0.000157657		0	0.000782123	0.0636251	0.0834623	0.0343822	0.0461725	0.255021	0.0987464	0.0951728	0.105364	0.139031	0.291525	0.135288	0.0295403	0.0135743	0.0210698	0.0213824	0.0209067	0.0701997	0.0521386	0.0425841	0.0626398	0.246082
0.000316162	0.000311662	0.000179654	0.000346482	0.000139593	0.000332082	0.000167593	0.000562961	0.000441929	0.000982458	0.0266144	0.067997	0.118412	0.0755816	0.313019	0.158714	0.336786	0.172355	0.182267	0.22375	0.115662	0.032034	0.0937371	0.0397938	0.0288913	0.135526	0.044049	0.0740462	0.0918789	0.0560793	0.3269
0	6.64035e-05	0.000212432	8.69133e-05	0.000210772	8.07665e-05	0.000219456	0.000199526	5.89269e-05	0.00190648	0.00426463	0.0119776	0.0120108	0.0214513	0.250942	0.0754192	0.0831824	0.104565	0.134339	0.0741977	0.179611	0.0113393	0.0207445	0.0269083	0.0176862	0.0913775	0.0256526	0.0347753	0.0325661	0.0258292	0.162334
0.000231954	8.24051e-05	0.000428418	0.000387932	0.000187619	0.000234182	5.64752e-05	0.000203844	0.000149945	0.000252333	0.0597097	0.0186777	0.0192245	0.0292358	0.210761	0.236489	0.121271	0.149409	0.187323	0.11668	0.17965	0.0324296	0.0146495	0.0178507	0.0237746	0.0382619	0.0408492	0.0414838	0.0366678	0.0415796	0.222485
0.000138608	0.000165636			3.58268e-05	0.000287971	0.00011063			0.0004643	0.0507276	0.0347847			0.342529	0.158585	0.117731			0.29764	0.164161	0.0305398	0.0275639			0.0529565	0.0634272	0.0614463			0.244357
0.000283858	0.000219875	0.000468061	0.00019631	5.05911e-05	0.000142998	0.000244799	0.00085568	0.000189365	0.000937647	0.00566286	0.0270976	0.0305445	0.00773943	0.26653	0.0363402	0.0777965	0.0938368	0.0498882	0.0795869	0.213069	0.01197	0.0142432	0.0147418	0.0131982	0.065798	0.0438455	0.048407	0.0327645	0.0423709	0.140628
4.56082e-05	7.20885e-05	0.000147501	3.96912e-05	0.00023573	0.000729611	0.000759895	1.98621e-05	0.000213228	0.00141091	0.00493128	0.00771042	0.0043091	0.00846013	0.183563	0.0352382	0.0526371	0.0372619	0.0765962	0.0560311	0.0653867	0.0293841	0.0184869	0.0146016	0.0192034	0.0429689	0.00596153	0.00542423	0.00343505	0.00384064	0.344939
3.12878e-05	0.000338301	1.02991e-05	4.89423e-05	0.000372269	5.31506e-05	5.23994e-05	0.000327032	0.000112889	0.000307049	0.00842738	0.000201965	0.0146708	0.0107064	0.3312	0.0603357	0.0255675	0.131884	0.166123	0.0263029	0.214067	0.0131767	0.00717349	0.0138985	0.00998997	0.0462107	0.00301078	5.19638e-05	0.00385594	0.00291979	0.129746
0.00012994			0.000126954	0.000147199	0.000539382			0.00076506	0.00103367	0.00751974			0.0117585	0.28225	0.0304272			0.0262352		0.164337	0.155784			0.0851705	0.0741075	0.00683447			0.011574	0.173422
0.00031401	0.000134898	0.000178192	9.19057e-05	0.000609629	0.000914964	9.34483e-05	0.000187725	3.70672e-05	0.000678731	0.0873438	0.0525287	0.016478	0.0452922	0.186082	0.21435	0.183254	0.0547052	0.103723	0.104994	0.0939785	0.0199342	0.0154916	0.0178788	0.0313086	0.046205	0.00391416	0.00204733	0.00777206	0.00890939	0.128197
0.000539751	6.74095e-05	7.08139e-05		0.000103976	0.00148488	0.000335383	0.000660608		0.000423133	0.0401372	0.0601709	0.0846867		0.415574	0.0541872	0.0931731	0.15584		0.106886	0.363311	0.0154955	0.0246516	0.0216133		0.0809071	0.0109371	0.00877268	0.00908127		0.169237
6.4285e-05	0.00014754	2.50876e-05		0.000238261	0.00017533	0.00192341	0.000332892		9.52626e-05	0.0111858	0.0182323	0.0203706		0.304781	0.0143791	0.0468323	0.131632		0.0713682	0.108946	0.0285089	0.0440708	0.0401305		0.0447844	0.00201571	0.00623533	0.00793941		0.352836
0.0010025	0.000207923	0.000260035	0.000181353	0.000168111	0.00555002	0.00153676	0.00188792	0.00601854	0.00133044	0.1459	0.032392	0.0677829	0.0266403	0.0859063	0.137871	0.0444522	0.0814665	0.0470379	0.0983497	0.0797169	0.0550677	0.0677508	0.0512856	0.0665394	0.049218	0.079387	0.0662568	0.0479641	0.0981122	0.28492
4.68754e-05	4.49834e-06			0.000159599	0.000528612	0.000595807			0.00040125	0.0477961	0.0295347			0.141681	0.0705354	0.0426615			0.0411164	0.135976	0.0228459	0.00461199			0.00421561	0.0707392	0.00909872			0.146233
6.71776e-06	4.2216e-06	1.06194e-05	1.54135e-05	0.000744931	0.000214355	8.61582e-06	0.000133887	3.94183e-05	0.000979062	0.0553703	0.0436763	0.0313672	0.0254908	0.566037	0.0435897	0.0504445	0.0633902			0.210725	0.0257773	0.0431041	0.0310414	0.0347424	0.233365	0.0241219	0.0181617	0.0142935	0.0145545	0.490265
5.95074e-06	2.60658e-05			0.000373948	7.20177e-05	0.000148343			0.00112449	0.0227083	0.0390056			0.250988	0.0417743	0.0479415			0.0321049	0.126085	0.0390522	0.0417373			0.0591749	0.0332242	0.0229048			0.371072
0.000122804	8.95254e-05	5.63451e-05	3.85955e-05	9.34989e-05	0.000147077	5.21366e-05	2.25835e-05	5.44714e-06	0.00167174	0.0174223	0.00753806	0.00811808	0.00869621	0.355773	0.0481786	0.0324981	0.0302485	0.0291173	0.0720519	0.17074	0.0123102	0.0090221	0.00961521	0.0168694	0.0815985	0.0103804	0.00836796	0.00914134	0.00792548	0.258813
9.1381e-05	0.000215763	6.22477e-05	5.96942e-05	0.000305566	0.000123585	0.000158236	9.62176e-05	0.000190881	0.0012743	0.00731484	0.0066181	0.0129376	0.00902826	0.475079	0.0162588	0.0161193	0.0512265	0.0402232	0.073862	0.290877	0.0646471	0.0350333	0.013796	0.0278578	0.101434	0.0197193	0.00452	0.00409041	0.0047824	0.302739
0.000537802	0.000159212	4.03094e-05		0.000606875	0.00443902	0.00392907	0.00276179		0.00120228	0.0881941	0.067879	0.0380124		0.235407	0.124462	0.134247			0.0847493	0.165737	0.0682149	0.0985636	0.0732526		0.062324	0.0518745	0.190932	0.060908		0.36651
4.06929e-05	5.23701e-05			7.79896e-05	0.000756215	0.00104359				0.0747318	0.0463662			0.463439	0.0981999	0.0910099			0.106379	0.106931	0.0471631	0.0455637			0.000546312	0.0200325	0.0484634			0.189192
6.29289e-05	8.55956e-05	5.12987e-05		0.00094863	0.000416669	0.000174504			0.00111685	0.0588291	0.00635599	0.0470961		0.348845	0.19576	0.0782874	0.0647116		0.0900323	0.204618	0.0997106	0.0263578				0.00885937	0.00692744			0.486828
9.21344e-05	0.000122385	7.04589e-05	7.39167e-05	9.48569e-05	0.000282466	0.000399351		0.000114263	0.00182668	0.0135981	0.00460637	0.0353981	0.0144005	0.48351	0.0248012	0.0452051	0.0579109	0.0366042	0.0618874	0.267949	0.0165785	0.0130471	0.0294384	0.0124256	0.0650821	0.00670802	0.00464339		0.00521271	0.277881
0.000144556	0.000236372	0.000167398	0.000118183	3.53501e-05	0.000243826	0.000896183	0.000183176	0.000337908	0.000737573	0.0131689	0.0131686	0.00898539	0.0126017	0.434097	0.0508784	0.0419341	0.0454134	0.0750253	0.0590676	0.214343	0.0329272	0.027208	0.0186523	0.0146715	0.0931765	0.00676297	0.00733741	0.00368262	0.00519296	0.28085
0.000524338	3.09237e-05	1.23489e-05	8.41899e-06	0.00010761	0.00109328	0.000403493	8.60404e-05	0.00118393	0.00109806	0.02187	0.0256857	0.0178655	0.0456077	0.262218	0.109845	0.0312246	0.0310545	0.0423071	0.0144152	0.135744	0.0209901	0.028823	0.0158376	0.0151898	0.0773402		0.0770239	0.0159497	0.0142195	0.126375
3.54929e-05	9.03744e-05	0.000180914		0.000271418	0.000123995	0.000182256	0.000229506		0.000634595	0.0110771	0.0113466	0.0185473		0.196912	0.0475009	0.0600373	0.0953196		0.0647211	0.425789	0.0103135	0.00871617	0.0133392		0.0507913	0.00404322	0.00332319	0.00411856		0.214921
3.11204e-05	2.39944e-05	1.1187e-05	0.00016682	8.08298e-05	0.000246366	0.000304367	0.000716427	0.00231734	0.000379632	0.0288046	0.0219822	0.0165994	0.0308393	0.471293	0.0339121	0.0446769	0.0379761	0.0461673	0.0493661	0.230893	0.0270142	0.0312034	0.0350401	0.0551437	0.0770987	0.0322734	0.0203444	0.0282291	0.0692337	0.220136
0.000120422	0.000122633			5.71523e-05	0.000199677	5.55722e-05		4.51452e-05	0.00116258	0.0280043	0.0111144		0.00388926	0.296268	0.104065	0.0488636		0.052838	0.125159	0.122773	0.0118953	0.0161971		0.0327234	0.0828107	0.00338109	0.00336193		0.00511131	0.432932
1.51671e-05	3.04564e-05	4.02722e-05	5.85362e-05	0.000113762	3.6267e-05	0.000164968	3.64866e-05	4.23059e-05	0.000604302	0.00237911	0.00305276	0.00442415	0.004295	0.219933	0.0162825	0.0188875	0.0243313	0.0205924	0.0136171	0.143232	0.0147517	0.02279	0.016858	0.0168619	0.043912	0.00432925	0.0124434	0.00386254	0.0057631	0.23431
5.75318e-05	3.64618e-05	9.97953e-05	7.72973e-05	9.11055e-05	9.62384e-05	7.88802e-05	0.000132617	4.9547e-05	0.00103405	0.00698033	0.00973257	0.0082952	0.0138791	0.27816	0.0298666	0.0476063	0.0362509	0.0517483		0.157634	0.00494962	0.0071777	0.00771559	0.00787542	0.0754191	0.00602804	0.00391847	0.00689206	0.0116766	0.299443
5.10847e-05	1.72787e-05	1.63237e-05		8.49575e-05	0.000126598	0.000197362	0.000342051		0.000247615	0.0463848	0.0184419	0.0658929		0.224444	0.0455006	0.0283506	0.107819		0.0270571	0.15068	0.0362549	0.0366679	0.034534		0.0316432	0.0307449	0.0255952	0.0213418		0.139854
0.000302077	0.000558426	8.27573e-05	0.000273622	0.000276409	0.00573775	0.00387048	0.00354645	0.00492829	0.000613537	0.0375979	0.0448757	0.0346572	0.048743	0.213512	0.0418038	0.0682457	0.0294055	0.0520394	0.0613652	0.109476	0.0444121	0.0164642	0.0432141	0.0522915	0.0182784	0.0591508	0.103778	0.0375732	0.030084	0.260129
0.000228987	9.59476e-05	4.83787e-05	9.78778e-05	0.00112411	0.00151645	0.000379753	0.000396021	0.00163332	0.000833218		0.013893	0.049702	0.0521309	0.250508	0.0659996	0.0318853	0.0465829	0.0300045	0.0991824	0.0750957	0.0693418	0.0189863	0.0284109	0.0357228	0.0345726	0.0646274	0.0203398	0.0237828	0.0142463	0.1943
IB	Intense blue
NB	Needle biopsy
TB	Total blue
TT	Total Tissue
WB	Weak blue
